# Supplementary material for: Downregulation of IL-8 and IL-10 by LRRC8A Inhibition through the NOX2–Nrf2–CEBPB Transcriptional Axis in THP-1-Derived M2 Macrophages
Source: Int J Mol Sci. 2024 Sep 5;25(17):9612. doi: 10.3390/ijms25179612 (PMC11395230; doi:10.3390/ijms25179612)
Supplement: Supplementary file 1 [file ijms-25-09612-s001.zip]

Archive with 1 entries (1 files):
- ijms-3171944-supplementary.pdf
